# Supplementary material for: Evaluation of COVID-19 Mitigation Policies in Australia Using Generalised Space-Time Autoregressive Intervention Models
Source: Int J Environ Res Public Health. 2021 Jul 13;18(14):7474. doi: 10.3390/ijerph18147474 (PMC8306935; doi:10.3390/ijerph18147474)
Supplement: Supplementary file 1 [file ijerph-18-07474-s001.zip]

Archive with 2 entries (2 files):
- OnlineSuppFile1_RCode.txt
- OnlineSuppFile2_AddTables.pdf
