# Supplementary material for: Evaluation of COVID-19 Mitigation Policies in Australia Using Generalised Space-Time Autoregressive Intervention Models
Source: Int J Environ Res Public Health. 2021 Jul 13;18(14):7474. doi: 10.3390/ijerph18147474 (PMC8306935; doi:10.3390/ijerph18147474)
Supplement: Supplementary file 1 [file ijerph-18-07474-s001.zip › OnlineSuppFile1_RCode.txt]

####----Evaluation of COVID-19 Mitigation Policies in Australia Using Generalised Space-Time Autoregressive Intervention Models
####----Online Supplementary File 1
####----See main text, Ip et al (2021) published in International Journal of Environmental Research and Public Health
####----Email: hoip@csu.edu.au (Ryan H.L. Ip)

####----Part of the code is based on Nurhayati et al (J Prob Stat, 2012, Article ID 867056)

# vec operator
vec = function(Z,p){
	Y=Z[,1]
	Y=Y[-c(1:p)]
	for (i in 2:ncol(Z)){
		Yi=Z[,i]
		Yi=Yi[-c(1:p)]
	Y=c(Y,Yi)}
	return(Y)
}

#vec operator for X
xvec = function(X,m,p,d,se){
	# d=delay effect
	# se = Same Effect of X across all sites? TRUE or FALSE 
	N = ncol(X)/m
	T=nrow(X)
	if (length(d)==1){
		if (d>0){
		X=rbind(matrix(0,d,ncol(X)),X)
		X=X[1:T,]
		Y=X[,1:N]
		Yvec=vec(Y,p)
		if (m>1){
		for (i in 2:m){	#for each Xi
			Yi=X[,((i-1)*N+1):(N*i)]
			Yivec=vec(Yi,p)
			Yvec=cbind(Yvec,Yivec)}}
		} else {
		Y=X[,1:N]
		Yvec=vec(Y,p)
		if (m>1){
		for (i in 2:m){	#for each Xi
			Yi=X[,((i-1)*N+1):(N*i)]
			Yivec=vec(Yi,p)
			Yvec=cbind(Yvec,Yivec)}}
		}
		
	} else {
		if (d[1]>0){
		X1=X[,1:N]
		X1=rbind(matrix(0,d[1],N),X1)
		X1=X1[1:T,]
		} else {
		X1=X[,1:N]
		}
		if (m>1){
		for (i in 2:m){
			if (d[i]>0){
			X2=X[,((i-1)*N+1):(i*N)]
			X2=rbind(matrix(0,d[i],N),X2)
			X2=X2[1:T,]
			} else {
			X2=X[,((i-1)*N+1):(i*N)]
			}
			X1=cbind(X1,X2)
			}}
		Y=X1[,1:N]
		Yvec=vec(Y,p)
		if (m>1){
		for (i in 2:m){	#for each Xi
			Yi=X1[,((i-1)*N+1):(N*i)]
			Yivec=vec(Yi,p)
			Yvec=cbind(Yvec,Yivec)}}
	}
	Yvec=as.matrix(Yvec)
	bigX=matrix(0,((T-p)*N),(m*N))
	for (i in 1:N){
		bigX[((i-1)*(T-p)):(i*(T-p)),((i-1)*m+1):(i*m)] = Yvec[((i-1)*(T-p)):(i*(T-p)),]
	}
if (se==TRUE){
	return(Yvec)} else if (se==FALSE){
	return(bigX)
}
}	

# WZ.fun
WZ.fun = function(Z,W,p){
	if (ncol(Z)!=ncol(W)) stop("Number of sites in Z is not the same as in W")
	N=ncol(Z)
	T=nrow(Z)
	WZ=matrix(0,(T-p)*N,2*p*N)
	for (i in 1:ncol(Z)){	
		WZi=matrix(0,(T-p),2*p)
		for (j in 1:p){	
			Zi=Z[(p+1-j):(T-j),]
			WZi[,(2*j-1)]=Zi[,i]
			WZi[,(2*j)]=Zi%*%W[i,]}
		WZ[((i-1)*(T-p)+1):(i*(T-p)),((i-1)*2*p+1):(i*2*p)]=WZi
	}
	return(as.matrix(WZ))
}
####----Only for L1=L2=L3=...=Lp=1
GSTARX=function(Z,W,X,m,p,d,se,method){	
# Z is a T x N data matrix
# W is a N x N spatial weight matrix
# X is T x N x m, structured as cbind(X1,X2,...,Xm) matrix where 
# m is the number of covariates and each Xi is of T x N
# d is delay effect for covariates (possibly different delay effects for different covariates)
# se = same effect for X across all sites? Either TRUE or FALSE
# method = "OLS" or "GLS"
	N=ncol(Z)
	Zvec=vec(Z,p)
	WZX=as.matrix(cbind(WZ.fun(Z,W,p),xvec(X,m,p,d,se)))
	coeff.ols=solve(t(WZX)%*%WZX)%*%(t(WZX)%*%Zvec)
	res.ols=Zvec-WZX%*%coeff.ols
	pred.ols=WZX%*%coeff.ols
	Zvec.mat=matrix(Zvec,ncol=N)
	pred.ols.mat=matrix(as.vector(t(pred.ols)),ncol=N)
	res.ols.mat=matrix(as.vector(t(res.ols)),ncol=N)
	SS=matrix(0,N,N)
	for (i in 1:nrow(res.ols.mat)){
		SS=SS+matrix(c(res.ols.mat[i,]),N,1)%*%matrix(c(res.ols.mat[i,]),1,N)}
	SS = SS/(nrow(res.ols.mat))
	SS.kron=kronecker(SS,diag(T-p))
	
	cov.beta.ols=solve(t(WZX)%*%WZX) %*% t(WZX) %*%	SS.kron %*%	WZX %*% solve(t(WZX)%*%WZX)
	se.beta.ols=c(sqrt(diag(cov.beta.ols)))
	
	ll.ols=0
	for (i in 1:nrow(res.ols.mat)){
		loglik=-N/2*log(2*pi)-1/2*log(det(SS))-1/2*matrix(c(res.ols.mat[i,]),1,N)%*%solve(SS)%*%matrix(c(res.ols.mat[i,]),N,1)
		ll.ols=ll.ols+loglik
		}
	AIC.ols = -2*ll.ols+2*length(coeff.ols)
	
	coeff.gls=solve(t(WZX)%*%solve(SS.kron)%*%WZX)%*%(t(WZX)%*%solve(SS.kron)%*%Zvec)
	res.gls=Zvec-WZX%*%coeff.gls
	pred.gls=WZX%*%coeff.gls
	pred.gls.mat=matrix(as.vector(t(pred.gls)),ncol=N)
	res.gls.mat=matrix(as.vector(t(res.gls)),ncol=N)
	cov.beta.gls=solve(t(WZX)%*%solve(SS.kron)%*%WZX)
	se.beta.gls=c(sqrt(diag(cov.beta.gls)))
	ll.gls=0
	for (i in 1:nrow(res.gls.mat)){
		loglik=-N/2*log(2*pi)-1/2*log(det(SS))-1/2*matrix(c(res.gls.mat[i,]),1,N)%*%solve(SS)%*%matrix(c(res.gls.mat[i,]),N,1)
		ll.gls=ll.gls+loglik
		}
	AIC.gls = -2*ll.gls+2*length(coeff.gls)
	
	if (se==TRUE){
	para.names=c(paste0("phi",
		paste0(paste0("^(",rep(1:N,each=(2*p)),")_"),paste0(rep(1:p,each=2),c(0:1))))
		,paste0("X",c(1:m)))
	} else if (se==FALSE){
	para.names=c(paste0("phi",
		paste0(paste0("^(",rep(1:N,each=(2*p)),")_"),paste0(rep(1:p,each=2),c(0:1))))
		,paste0("X",
			paste0(paste0("^(",rep(1:N,each=m),")_",paste0(c(1:m))))))
	}
	
	pval.ols=2*pnorm(-abs(coeff.ols/se.beta.ols))
	results.ols=as.data.frame(cbind(as.numeric(coeff.ols),as.numeric(se.beta.ols),as.numeric(pval.ols)))
	colnames(results.ols)=c("Est","SE","p-value")
	row.names(results.ols)=para.names
	
	pval.gls=2*pnorm(-abs(coeff.gls/se.beta.gls))
	results.gls=as.data.frame(cbind(as.numeric(coeff.gls),as.numeric(se.beta.gls),as.numeric(pval.gls)))
	colnames(results.gls)=c("Est","SE","p-value")
	row.names(results.gls)=para.names

	out=new.env()
	
	if (method=="GLS"){
	out$summary=round(results.gls,5)
	out$residuals=as.vector(t(res.gls))
	out$coef=t(as.numeric(coeff.gls))
	out$predicted=as.vector(t(pred.gls))
	out$response=Zvec
	out$MSE=sum(res.gls^2)/length(res.gls)
	out$response.mat=Zvec.mat
	out$predicted.mat=pred.gls.mat
	out$residuals.mat=res.gls.mat
	out$AIC=AIC.gls
	}
	if (method=="OLS"){
	out$summary=round(results.ols,5)
	out$residuals=as.vector(t(res.ols))
	out$coef=t(as.numeric(coeff.ols))
	out$predicted=as.vector(t(pred.ols))
	out$response=Zvec
	out$MSE=sum(res.ols^2)/length(res.ols)
	out$response.mat=Zvec.mat
	out$predicted.mat=pred.ols.mat
	out$residuals.mat=res.ols.mat
	out$AIC=AIC.ols
	}
	return(out)

}

####----Example

#N=3
#T=10
#p=2
#m=2
#d=c(1,2)
#Z = matrix(rnorm(N*T,0,1),T,N)
#W = matrix(c(0,1/2,1/2,1/2,0,1/2,1/2,1/2,0),N,N,byrow=T)
#X = cbind(rbinom(n=T,size=1,p=0.5),rbinom(n=T,size=1,p=0.5),rbinom(n=T,size=1,p=0.5),rbinom(n=T,size=1,p=0.3),rbinom(n=T,size=1,p=0.3),rbinom(n=T,size=1,p=0.3))

#fit = GSTARX(Z,W,X,m,p,d,TRUE,"OLS")
#fit$summary   			#Summary of estimation results
#fit$predicted 			#Predicted values in vectorized form
#fit$residuals			#Residuals
#fit$MSE			#MSE
#fit$response			#Vectorized response variables
#fit$coef			#Coefficients
#fit$response.mat		#Responses (in matrix form)
#fit$predicted.mat		#Predicted values in matrix form
#fit$residuals.mat		#Residuals in matrix form
#fit$AIC			#AIC
